# Supplementary material for: Experimental demonstration of accelerated extinction in source-sink metapopulations
Source: Ecol Evol. 2013 Aug 22;3(10):3369–78. doi: 10.1002/ece3.713 (PMC3797484; doi:10.1002/ece3.713)
Supplement: Supplementary file 2 [file ece30003-3369-SD2.txt]

EXPERIMENTALDEMONSTRATION OF ACCELERATED EXTINCTION
IN SOURCE-SINK METAPOPULATIONS
OnlineAppendix
John M. Drake1*and Blaine D. Griffen1†
1 Odum Schoolof Ecology, University of Georgia, Athens, GA30602-2202, USA
* Author for correspondence: jdrake@uga.edu
† Present address: Departmentof Biological Sciences, University of South Carolina, Columbia, SC, 
29208, USA(email: bgriffen@biol.sc.edu)
TableS1. Linear model for effects of experimental treatments on average metapopulation size(n=60).
Variable Coefficient Std. Err. t p
Number ofresource patches
Intactness
Height
Intactness ×Numberofresourcepatches = Fraction sources
-0.30
-1.57
-0.04
1.20
0.16
0.66
0.02
0.59
-1.84
-2.3
-1.85
2.04
0.07
0.02
0.07
0.046
R2: 0.16
F-statistic: 2.672 on 4 and 55 d.f., p=0.0415
TableS2. Linear model for effects of experimental treatments on average metapopulation variability 
(n=57)
Variable Coefficient Std. Err. t p
Number ofresource patches
Intactness
Height
Intactness ×Numberofresourcepatches = Fraction sources
0.15
0.88
-0.02
-1.03
0.10
0.41
0.01
0.37
1.41
2.13
-1.21
-2.77
0.14
0.04
0.23
0.008
R2: 0.25
F-statistic: 4.353 on 4 and 52 d.f., p=0.004
TableS3. Cox proportionalhazard regression results for effects of average metapopulation size and 
variability on extinction time (n=57).
Variable Coefficient Std. Err. z p
log (average metapopulation size)
log (metapopulation cv)
-0.68
1.26
0.25
0.46
-2.696
2.724
0.007
0.006
R2: 0.26
Likelihood ratio test: 17.15 on 2 d.f., p<0.001TableS4. Cox proportionalhazard regression results for Hypothesis 1 (smallmicrocosms, n=30). 
Treatments included in this model arechamber configurations {A, B, D}.
Variable Coefficient Std. Err. z p
Chambers=2
Chambers=4
-2.18
-0.18
0.78
0.49
-2.795
-0.355
0.0052
0.72
R2: 0.35
Likelihood ratio test: 12.7 on 2 d.f., p<0.0018
TableS5. Cox proportionalhazard regression results for Hypothesis 2 (n=40). Treatments included in 
this model arechamber configurations {B, C, D, E}.
Variable Coefficient Std. Err. z p
Intactness
Number ofresource patches
Intactness ×Numberofresourcepatches = Fraction sources
9.28
2.01
-8.54
5.17
0.95
3.32
1.80
2.11
-2.57
0.073
0.035
0.010
R2: 0.28
Likelihood ratio test: 13.1 on 3 d.f., p=0.005
TableS6. Cox proportionalhazard regression results for Hypothesis 3 (n=30). Treatments included in 
this model arechamber configurations {D, E, F}.
Variable Coefficient Std. Err. z p
Fraction sources=0.5
Fraction sources=1.0
-1.96
-2.27
0.59
0.61
-3.34
-3.72
0.0008
0.0002
R2: 0.41
Likelihood ratio test: 15.9 on 2 d.f., p=0.0004
